# Supplementary material for: Using Rapid Prototyping to Develop a Cell-Based Platform with Electrical Impedance Sensor Membranes for In Vitro RPMI2650 Nasal Nanotoxicology Monitoring
Source: Biosensors (Basel). 2024 Feb 18;14(2):107. doi: 10.3390/bios14020107 (PMC10886737; doi:10.3390/bios14020107)
Supplement: Supplementary file 1 [file biosensors-14-00107-s001.zip]

Archive with 1 entries (1 files):
- biosensors-2807240-supplementary.pdf
